# Supplementary material for: From a genome-wide screen of RNAi molecules against SARS-CoV-2 to a validated broad-spectrum and potent prophylaxis
Source: Commun Biol. 2023 Mar 16;6:277. doi: 10.1038/s42003-023-04589-5 (PMC10019795; doi:10.1038/s42003-023-04589-5)
Supplement: Supplementary file 4 — Supplementary Data 1-5 [file 42003_2023_4589_MOESM4_ESM.xlsx]

## Sheet: S4
	100	500
Hel_13	0.492041	0.185982
Hel_14	0.42893	0.211114
LeaderRC_77	0.902309	0.695678
LeaderRC_78_100pM	0.769094	0.599171
LeaderRC_79_100pM	0.881587	0.703375
Leader_M1	1.01446	0.98169
Leader_1	0.900739	0.87504
Leader_2	0.902024	0.970768
Leader_3	0.997109	0.97398
Nsp8_5	0.523295	0.151249
Nsp8_7_100pM	0.488184	0.1553
Nsp8_8_100pM	0.426063	0.126941
Nsp8_9_100pM	0.489534	0.188386
Nsp8_10_100pM	0.438217	0.181634
Pol_35_100pM	0.997277	0.649237
Pol_36_100pM	0.690632	0.326797
Pol_49_100pM	0.625817	0.321895
Pol_74_100pM	0.824074	0.499455
Spike_M5_100pM	0.493692	0.254306
Spike_M6_100pM	0.460121	0.224026
Spike_54_100pM	0.596818	0.251015
Spike_55_100pM	0.544158	0.242896
Spike_61_100pM	0.466045	0.217224
Spike_63_100pM	0.585848	0.266374
Spike_64_100pM	0.555129	0.310477
Spike_69_100pM	0.770159	0.450686
Spike_70_100pM	0.71311	0.335272

## Sheet: S5
RDRP	siRNA	6000	60
	S1	0.9485	0.0135468
	S2	0.172431	0.0337759
	S3	0.0850713	0.01038
	S5	0.0795474	0.008861
	S6	0.330374	0.0108304
	S7	1.5119	0.4652
	S8	2.15987	0.59211
	S9	0.142775	0.00801461
	S10	0.666678	1.77052
E Gene	siRNA
	S1	1.03248	0.00729603
	S2	0.241863	0.0352162
	S3	0.130179	0.00815213
	S5	0.128573	0.00950307
	S6	0.306921	0.0208989
	S7	1.77052	0.894827
	S8	1.94806	0.822994
	S9	0.266739	0.0136685
	S10	0.839461	2.07567

## Sheet: S8a
group	measurement	Weight	day
Negative Ctrl	weight change day 1 vs. day 0 (%)	0.511945	1
Negative Ctrl	weight change day 1 vs. day 0 (%)	-0.170649	1
Negative Ctrl	weight change day 1 vs. day 0 (%)	0	1
Negative Ctrl	weight change day 1 vs. day 0 (%)	-1.1236	1
Negative Ctrl	weight change day 1 vs. day 0 (%)	1.2987	1
Positive Ctrl	weight change day 1 vs. day 0 (%)	-1.76471	1
Positive Ctrl	weight change day 1 vs. day 0 (%)	-1.57791	1
Positive Ctrl	weight change day 1 vs. day 0 (%)	0.648298	1
Positive Ctrl	weight change day 1 vs. day 0 (%)	-0.636943	1
Positive Ctrl	weight change day 1 vs. day 0 (%)	-2.61011	1
Positive Ctrl	weight change day 1 vs. day 0 (%)	0.502513	1
Naked, intranasal	weight change day 1 vs. day 0 (%)	-1.4652	1
Naked, intranasal	weight change day 1 vs. day 0 (%)	-0.691244	1
Naked, intranasal	weight change day 1 vs. day 0 (%)	-0.424629	1
Naked, intranasal	weight change day 1 vs. day 0 (%)	0.17301	1
Naked, intranasal	weight change day 1 vs. day 0 (%)	0.233645	1
Naked, intranasal	weight change day 1 vs. day 0 (%)	0.635593	1
Naked, nebulizer	weight change day 1 vs. day 0 (%)	0.191205	1
Naked, nebulizer	weight change day 1 vs. day 0 (%)	-0.22831	1
Naked, nebulizer	weight change day 1 vs. day 0 (%)	1.21581	1
Naked, nebulizer	weight change day 1 vs. day 0 (%)	-0.766284	1
Naked, nebulizer	weight change day 1 vs. day 0 (%)	1.0661	1
Naked, nebulizer	weight change day 1 vs. day 0 (%)	0	1
Modified, intranasal	weight change day 1 vs. day 0 (%)	-0.543478	1
Modified, intranasal	weight change day 1 vs. day 0 (%)	-3.27022	1
Modified, intranasal	weight change day 1 vs. day 0 (%)	-0.181159	1
Modified, intranasal	weight change day 1 vs. day 0 (%)	-0.653595	1
Modified, intranasal	weight change day 1 vs. day 0 (%)	0	1
Modified, intranasal	weight change day 1 vs. day 0 (%)	-1.16732	1
Modified, nebulizer	weight change day 1 vs. day 0 (%)	-1.44628	1
Modified, nebulizer	weight change day 1 vs. day 0 (%)	0.675676	1
Modified, nebulizer	weight change day 1 vs. day 0 (%)	-1.68067	1
Modified, nebulizer	weight change day 1 vs. day 0 (%)	-1.34875	1
Modified, nebulizer	weight change day 1 vs. day 0 (%)	0.716846	1
Modified, nebulizer	weight change day 1 vs. day 0 (%)	0	1
Negative Ctrl	weight change day 2 vs. day 0 (%)	-0.853242	2
Negative Ctrl	weight change day 2 vs. day 0 (%)	-0.853242	2
Negative Ctrl	weight change day 2 vs. day 0 (%)	-0.362976	2
Negative Ctrl	weight change day 2 vs. day 0 (%)	-2.56822	2
Negative Ctrl	weight change day 2 vs. day 0 (%)	-0.162338	2
Positive Ctrl	weight change day 2 vs. day 0 (%)	-2.7451	2
Positive Ctrl	weight change day 2 vs. day 0 (%)	-2.76134	2
Positive Ctrl	weight change day 2 vs. day 0 (%)	-1.94489	2
Positive Ctrl	weight change day 2 vs. day 0 (%)	-1.11465	2
Positive Ctrl	weight change day 2 vs. day 0 (%)	-3.26264	2
Positive Ctrl	weight change day 2 vs. day 0 (%)	-2.01005	2
Naked, intranasal	weight change day 2 vs. day 0 (%)	0.18315	2
Naked, intranasal	weight change day 2 vs. day 0 (%)	-0.921659	2
Naked, intranasal	weight change day 2 vs. day 0 (%)	-2.12314	2
Naked, intranasal	weight change day 2 vs. day 0 (%)	-0.519031	2
Naked, intranasal	weight change day 2 vs. day 0 (%)	0.233645	2
Naked, intranasal	weight change day 2 vs. day 0 (%)	-1.27119	2
Naked, nebulizer	weight change day 2 vs. day 0 (%)	-2.67686	2
Naked, nebulizer	weight change day 2 vs. day 0 (%)	-3.42466	2
Naked, nebulizer	weight change day 2 vs. day 0 (%)	-2.88754	2
Naked, nebulizer	weight change day 2 vs. day 0 (%)	-4.02299	2
Naked, nebulizer	weight change day 2 vs. day 0 (%)	-1.91898	2
Naked, nebulizer	weight change day 2 vs. day 0 (%)	-4.82759	2
Modified, intranasal	weight change day 2 vs. day 0 (%)	0	2
Modified, intranasal	weight change day 2 vs. day 0 (%)	-3.78657	2
Modified, intranasal	weight change day 2 vs. day 0 (%)	-1.08696	2
Modified, intranasal	weight change day 2 vs. day 0 (%)	-2.17865	2
Modified, intranasal	weight change day 2 vs. day 0 (%)	-1.2	2
Modified, intranasal	weight change day 2 vs. day 0 (%)	-1.75097	2
Modified, nebulizer	weight change day 2 vs. day 0 (%)	-5.3719	2
Modified, nebulizer	weight change day 2 vs. day 0 (%)	-3.37838	2
Modified, nebulizer	weight change day 2 vs. day 0 (%)	-4.87395	2
Modified, nebulizer	weight change day 2 vs. day 0 (%)	-4.23892	2
Modified, nebulizer	weight change day 2 vs. day 0 (%)	-3.40502	2
Modified, nebulizer	weight change day 2 vs. day 0 (%)	-3.59375	2
Negative Ctrl	weight change day 3 vs. day 0 (%)	-3.92491	3
Negative Ctrl	weight change day 3 vs. day 0 (%)	0	3
Negative Ctrl	weight change day 3 vs. day 0 (%)	-3.99274	3
Negative Ctrl	weight change day 3 vs. day 0 (%)	-6.26003	3
Negative Ctrl	weight change day 3 vs. day 0 (%)	-6.16883	3
Positive Ctrl	weight change day 3 vs. day 0 (%)	-0.986193	3
Positive Ctrl	weight change day 3 vs. day 0 (%)	-0.810373	3
Positive Ctrl	weight change day 3 vs. day 0 (%)	-2.38854	3
Positive Ctrl	weight change day 3 vs. day 0 (%)	-1.79445	3
Positive Ctrl	weight change day 3 vs. day 0 (%)	-1.00503	3
Naked, intranasal	weight change day 3 vs. day 0 (%)	0	3
Naked, intranasal	weight change day 3 vs. day 0 (%)	-1.15207	3
Naked, intranasal	weight change day 3 vs. day 0 (%)	-1.27389	3
Naked, intranasal	weight change day 3 vs. day 0 (%)	-0.17301	3
Naked, intranasal	weight change day 3 vs. day 0 (%)	-1.16822	3
Naked, intranasal	weight change day 3 vs. day 0 (%)	-5.08475	3
Naked, nebulizer	weight change day 3 vs. day 0 (%)	-4.78011	3
Naked, nebulizer	weight change day 3 vs. day 0 (%)	-5.70776	3
Naked, nebulizer	weight change day 3 vs. day 0 (%)	-7.14286	3
Naked, nebulizer	weight change day 3 vs. day 0 (%)	-8.04598	3
Naked, nebulizer	weight change day 3 vs. day 0 (%)	-5.75693	3
Naked, nebulizer	weight change day 3 vs. day 0 (%)	-7.58621	3
Modified, intranasal	weight change day 3 vs. day 0 (%)	-1.81159	3
Modified, intranasal	weight change day 3 vs. day 0 (%)	-5.50775	3
Modified, intranasal	weight change day 3 vs. day 0 (%)	-5.61594	3
Modified, intranasal	weight change day 3 vs. day 0 (%)	-6.75381	3
Modified, intranasal	weight change day 3 vs. day 0 (%)	-0.5	3
Modified, intranasal	weight change day 3 vs. day 0 (%)	-6.42023	3
Modified, nebulizer	weight change day 3 vs. day 0 (%)	-9.91736	3
Modified, nebulizer	weight change day 3 vs. day 0 (%)	-7.26351	3
Modified, nebulizer	weight change day 3 vs. day 0 (%)	-9.57983	3
Modified, nebulizer	weight change day 3 vs. day 0 (%)	-8.09249	3
Modified, nebulizer	weight change day 3 vs. day 0 (%)	-7.34767	3
Modified, nebulizer	weight change day 3 vs. day 0 (%)	-7.65625	3
Negative Ctrl	weight change day 4 vs. day 0 (%)	-4.60751	4
Negative Ctrl	weight change day 4 vs. day 0 (%)	-1.19454	4
Negative Ctrl	weight change day 4 vs. day 0 (%)	-4.90018	4
Negative Ctrl	weight change day 4 vs. day 0 (%)	-8.02568	4
Negative Ctrl	weight change day 4 vs. day 0 (%)	-6.49351	4
Positive Ctrl	weight change day 4 vs. day 0 (%)	-2.76134	4
Positive Ctrl	weight change day 4 vs. day 0 (%)	-0.810373	4
Positive Ctrl	weight change day 4 vs. day 0 (%)	-1.91083	4
Positive Ctrl	weight change day 4 vs. day 0 (%)	-2.93638	4
Positive Ctrl	weight change day 4 vs. day 0 (%)	-1.84255	4
Naked, intranasal	weight change day 4 vs. day 0 (%)	-0.54945	4
Naked, intranasal	weight change day 4 vs. day 0 (%)	-2.07373	4
Naked, intranasal	weight change day 4 vs. day 0 (%)	-2.9724	4
Naked, intranasal	weight change day 4 vs. day 0 (%)	-1.38408	4
Naked, intranasal	weight change day 4 vs. day 0 (%)	-1.40187	4
Naked, intranasal	weight change day 4 vs. day 0 (%)	-6.5678	4
Naked, nebulizer	weight change day 4 vs. day 0 (%)	-7.26577	4
Naked, nebulizer	weight change day 4 vs. day 0 (%)	-7.76256	4
Naked, nebulizer	weight change day 4 vs. day 0 (%)	-8.96657	4
Naked, nebulizer	weight change day 4 vs. day 0 (%)	-9.77011	4
Naked, nebulizer	weight change day 4 vs. day 0 (%)	-9.38166	4
Naked, nebulizer	weight change day 4 vs. day 0 (%)	-9.82759	4
Modified, intranasal	weight change day 4 vs. day 0 (%)	-3.07971	4
Modified, intranasal	weight change day 4 vs. day 0 (%)	-6.54045	4
Modified, intranasal	weight change day 4 vs. day 0 (%)	-6.34058	4
Modified, intranasal	weight change day 4 vs. day 0 (%)	-9.58606	4
Modified, intranasal	weight change day 4 vs. day 0 (%)	-1	4
Modified, intranasal	weight change day 4 vs. day 0 (%)	-8.94942	4
Modified, nebulizer	weight change day 4 vs. day 0 (%)	-11.9835	4
Modified, nebulizer	weight change day 4 vs. day 0 (%)	-10.473	4
Modified, nebulizer	weight change day 4 vs. day 0 (%)	-12.9412	4
Modified, nebulizer	weight change day 4 vs. day 0 (%)	-11.368	4
Modified, nebulizer	weight change day 4 vs. day 0 (%)	-9.67742	4
Modified, nebulizer	weight change day 4 vs. day 0 (%)	-10.625	4
Negative Ctrl	weight change day 5 vs. day 0 (%)	-6.82594	5
Negative Ctrl	weight change day 5 vs. day 0 (%)	-2.55973	5
Negative Ctrl	weight change day 5 vs. day 0 (%)	-7.25953	5
Negative Ctrl	weight change day 5 vs. day 0 (%)	-11.3965	5
Negative Ctrl	weight change day 5 vs. day 0 (%)	-7.46753	5
Positive Ctrl	weight change day 5 vs. day 0 (%)	-2.5641	5
Positive Ctrl	weight change day 5 vs. day 0 (%)	-0.810373	5
Positive Ctrl	weight change day 5 vs. day 0 (%)	-1.43312	5
Positive Ctrl	weight change day 5 vs. day 0 (%)	-3.09951	5
Positive Ctrl	weight change day 5 vs. day 0 (%)	-1.17253	5
Naked, intranasal	weight change day 5 vs. day 0 (%)	-3.663	5
Naked, intranasal	weight change day 5 vs. day 0 (%)	-1.15207	5
Naked, intranasal	weight change day 5 vs. day 0 (%)	-2.9724	5
Naked, intranasal	weight change day 5 vs. day 0 (%)	-2.94118	5
Naked, intranasal	weight change day 5 vs. day 0 (%)	-0.700935	5
Naked, intranasal	weight change day 5 vs. day 0 (%)	-9.32203	5
Naked, nebulizer	weight change day 5 vs. day 0 (%)	-10.1338	5
Naked, nebulizer	weight change day 5 vs. day 0 (%)	-7.07763	5
Naked, nebulizer	weight change day 5 vs. day 0 (%)	-9.11854	5
Naked, nebulizer	weight change day 5 vs. day 0 (%)	-10.3448	5
Naked, nebulizer	weight change day 5 vs. day 0 (%)	-10.0213	5
Naked, nebulizer	weight change day 5 vs. day 0 (%)	-10	5
Modified, intranasal	weight change day 5 vs. day 0 (%)	-2.35507	5
Modified, intranasal	weight change day 5 vs. day 0 (%)	-6.54045	5
Modified, intranasal	weight change day 5 vs. day 0 (%)	-6.88406	5
Modified, intranasal	weight change day 5 vs. day 0 (%)	-10.2397	5
Modified, intranasal	weight change day 5 vs. day 0 (%)	-0.2	5
Modified, intranasal	weight change day 5 vs. day 0 (%)	-9.33852	5
Modified, nebulizer	weight change day 5 vs. day 0 (%)	-12.8099	5
Modified, nebulizer	weight change day 5 vs. day 0 (%)	-11.9932	5
Modified, nebulizer	weight change day 5 vs. day 0 (%)	-13.9496	5
Modified, nebulizer	weight change day 5 vs. day 0 (%)	-12.5241	5
Modified, nebulizer	weight change day 5 vs. day 0 (%)	-11.1111	5
Modified, nebulizer	weight change day 5 vs. day 0 (%)	-9.6875	5

## Sheet: S8b
group	VL lung (RdRp)
Negative Ctrl	38.265
Negative Ctrl	38.5428
Negative Ctrl	37.9009
Negative Ctrl	38.6846
Negative Ctrl	37.4904
Positive Ctrl	27.3966
Positive Ctrl	36.8829
Positive Ctrl	27.2281
Positive Ctrl	24.3581
Positive Ctrl	25.5942
Naked, intranasal	33.372
Naked, intranasal	35.6154
Naked, intranasal	34.5785
Naked, intranasal	34.8997
Naked, intranasal	36.3862
Naked, intranasal	34.031
Naked, nebulizer	39.0524
Naked, nebulizer	39.7093
Naked, nebulizer	35.6513
Naked, nebulizer	39.0701
Naked, nebulizer	38.4578
Naked, nebulizer	37.3913
Modified, intranasal	34.4782
Modified, intranasal	36.2869
Modified, intranasal	35.3462
Modified, intranasal	35.0627
Modified, intranasal	35.44
Modified, intranasal	34.5533
Modified, nebulizer	35.3167
Modified, nebulizer	35.2219
Modified, nebulizer	37.4798
Modified, nebulizer	35.1433
Modified, nebulizer	36.6336
Modified, nebulizer	36.4336

## Sheet: S8c
group	VL nares (RdRp)
Negative Ctrl	35.602
Negative Ctrl	34.176
Negative Ctrl	34.6035
Negative Ctrl	35.2394
Negative Ctrl	35.7067
Positive Ctrl	32.7411
Positive Ctrl	32.9575
Positive Ctrl	31.1925
Positive Ctrl	33.3144
Positive Ctrl	32.1881
Naked, intranasal	34.0664
Naked, intranasal	32.3354
Naked, intranasal	33.782
Naked, intranasal	35.2611
Naked, intranasal	32.1398
Naked, intranasal	34.8944
Naked, nebulizer	33.9752
Naked, nebulizer	35.0962
Naked, nebulizer	33.5811
Naked, nebulizer	34.9655
Naked, nebulizer	34.4384
Naked, nebulizer	35.3594
Modified, intranasal	34.9531
Modified, intranasal	33.2094
Modified, intranasal	31.7751
Modified, intranasal	33.7011
Modified, intranasal	30.7813
Modified, intranasal	34.0332
Modified, nebulizer	33.3871
Modified, nebulizer	29.4164
Modified, nebulizer	32.1422
Modified, nebulizer	33.2271
Modified, nebulizer	31.1489
Modified, nebulizer	31.1899
